# Supplementary material for: Exploiting open source 3D printer architecture for laboratory robotics to automate high-throughput time-lapse imaging for analytical microbiology
Source: PLoS One. 2019 Nov 19;14(11):e0224878. doi: 10.1371/journal.pone.0224878 (PMC6863568; doi:10.1371/journal.pone.0224878)
Supplement: S3 File — (ZIP) [file pone.0224878.s006.zip]

Archive with 1 entries (1 files):
- SV3 File.avi
